# Supplementary material for: Thinking Styles and Regret in Physicians
Source: PLoS One. 2015 Aug 4;10(8):e0134038. doi: 10.1371/journal.pone.0134038 (PMC4524595; doi:10.1371/journal.pone.0134038)
Supplement: S1 File — The complete data set used in this report. (XLSX) [file pone.0134038.s002.xlsx]

## Sheet: Data
id	mp	da	ac	mt	crttot	MI_Satisf	MI_DD	MI_AS	REI_rat	REI_exp	NFC	Objectivism	IAS	Regret	years_exp	surg_discipline	age	training	experience	sex
R_1HoyPGELyBxXOE5	12	1	0	12	1	5	3.16667	4.58333	2.75	1.35	4.11765	2.36364	2.75	2	4	1	32	1	1	2
R_9N4gxtmgWVvoYzr	12	3	0	11	2	5.1	2.25	3.75	3.5	2.9	5.41176	3.18182	2.5	2	4	0	35	1	1	2
R_6naj21XNp39zwbj	12	8	3	3	1	5.1	2.33333	4	2.65	2.1	3.17647	2.09091	3.3125	1	2	0	27	1	1	1
R_d4sXrdeuWQfc2Db	12	0	1	11	3	4	3.66667	4.16667	3.05	1.1	4.94118	3.09091	2.75	3	1	0	28	1	1	1
R_d4oz2WGXJRq8D41	12	2	3	9	2	4.4	3.33333	3.33333	2.55	2.3	3.70588	2.36364	3.625	2	1	1	28	1	1	2
R_5coEjIXIVR6htBP	12	2	3	6	2	5.4	3.83333	4.08333	3.25	2.25	4.11765	2.81818	3.1875	3	2	0	27	1	1	1
R_3WbYPO3gcSqb1Dn	12	1	2	7	1	5.2	2.91667	3.58333	2.5	2.75	4.05882	2.72727	2.6875	2	1	0	30	1	1	2
R_diYNbE3Wr3iUgW9	11	1	0	0	1	4.5	3.83333	4	2.2	1.9	3.41176	2.09091	3.5	2	2	0	28	1	1	1
R_cvVaRGpoNKlHJJ3	12	0	0	9	2	4.8	2.08333	2.91667	2.9	1.55	3.35294	2.45455	3.5625	2	3	1	29	1	1	2
R_bCV4SbmqhZ5haLz	12	1	1	3	2	5	3.41667	4	2.6	2.25	3.52941	2.90909	3.25	2	8	0	32	1	2	1
R_digI34eSzAV1exn	10	3	3	7	1	5	2.66667	4.25	2.6	1.9	4.23529	3.09091	3	2	5	0	42	1	2	1
R_6ydBowfpuhxuEeh	6	7	6	6	2	4.9	3.75	3.16667	2.45	2.1	4	2.45455	3.1875	2	3	0	29	1	1	2
R_eR90NsBzGeJIKfb	12	0	0	0	1	4.8	4.58333	5.58333	3.7	2	5.52941	3.27273	3.125	4	2	0	29	1	1	2
R_e3xrlKBbEhm9cCV	12	0	3	11	2	4.9	2.41667	4.66667	3.5	3.25	4.82353	3.27273	3.125	2	3	0	31	1	1	1
R_298HJThFXxQHhw9	12	4	1	5	1	4.8	3.08333	3.66667	2.2	2.7	3.35294	2.09091	2.75	3	5	1	31	1	2	2
R_egq5igUskr3BFbv	12	1	0	0	0	3.8	2.5	2.75	3.45	1.35	4.17647	3.09091	3.4375	2	3	0	41	1	1	1
R_3VMxZHAjGGfZrg1	11	1	5	2	1	4.3	3.16667	4	3.55	2.25	5.70588	3.27273	2.375	2	5	1	35	1	2	1
R_cMGGZLqytjiTavz	5	7	4	5	2	5.8	3.5	3.91667	3.6	3	5.41176	3.27273	1.6875	2	3	0	33	1	1	2
R_cFLIvt0DgoLlo7X	12	0	1	8	1	4.7	4.41667	4.5	2.65	2.65	3.47059	2.72727	3.375	3	2	1	27	1	1	2
R_b8FVtBEq3IZsS4l	12	12	12	12	1	5	3.91667	3.16667	1.95	2.65	3.23529	2	3.3125	3	2	0	28	1	1	2
R_cC0wJ3WB0RrCCJT	12	6	2	3	1	5.6	4.33333	4.33333	2.45	2.35	3.52941	2.36364	3.5625	5	1	0	25	1	1	1
R_d0ajSxzWy2OAQct	12	1	2	5	1	4.5	3.83333	4.75	3.8	1.8	5.17647	3.45455	3.0625	3	1	0	28	1	1	2
R_5njbZ66uZ2dAJb7	11	1	4	4	1	4.6	3.41667	3.58333	2.75	1.9	4.52941	2.81818	2.6875	3	1	0	29	1	1	2
R_bdUkMve693GDCG9	3	1	3	1	1	4.2	4.58333	4	1.9	2.3	3.29412	2.18182	3.25	6		0	32	1	2	1
R_cZqVRwwNtLLy7C5	12	1	1	9	2	5.5	2.91667	3.08333	3.2	1.85	3.35294	3	3.375	2	3	0	29	1	1	2
R_8JlN6xyhmbjpjEh	12	10	7	8	0	4	1.75	4.16667	2.5	2.85	3.47059	2.81818	3.25	1	2	0	32	1	1	2
R_af6enupAiFg2Rkp	12	11	12	12	1	4.9	2.66667	3.5	2.65	2.5	4	2.36364	3	2	4	0	35	1	2	1
R_8JipKnXuyPZniU5	3	4	0	1	0	6	5.58333	6	2	2	3.47059	2.09091	3.5	6	7	0	32	1	2	1
R_eJnkoyRc3n4gtVP	12	1	4	4	3	5	2.91667	4.83333	3.05	2.05	4.35294	3.27273	3	2	5	1	33	1	2	1
R_3rzpMfVaebe1nA9	12	10	7	7	1	5.4	3.33333	4	3.9	3.9	5.47059	3.36364	2.0625	2	4	0	39	1	1	2
R_dnT7RUlVllX7EZn	12	2	3	11	1	4.8	2.66667	4.91667	3.9	2.7	5.52941	3.09091	2.8125	1	1	0	26	1	1	1
R_abljLTCqIXLZMb3	7	5	5	1	0	5.9	3.41667	5	3.85	3.95	5.11765	3.63636	1.875	1	2	1	32	1	1	2
R_0ocxT7i9TILH0Mt	12	10	3	12	2	5.3	3.75	4.41667	3.25	1.85	4.05882	2.90909	3.4375	4	2	0	27	1	1	1
R_e5q5uNDCrdbGUMl	12	1	1	9	2	4.4	3.08333	4.66667	3	1.5	4	3.27273	3.25	2	2	0	31	1	1	2
R_5jd36Y280imvlU9	12	3	3	7	1	4.8	2.83333	4.66667	2.95	2.05	4.17647	3	3.0625	3	5	0	30	1	1	2
R_06rDB7TIjaBDMEd	11	1	1	5	1	4.9	2.75	3.16667	3.3	3.85	5	1.81818	2.5	2	4	1	31	1	1	2
R_eb9RDQITWXkNtOJ	8	6	4	4	2	5.2	4.08333	4.08333	3.45	3.55	4.82353	2.09091	3.25	4	3	0	28	1	1	1
R_b7VhUZp6xDVJ229	9	2	5	4	0	4	3.91667	4	2	2.05	3.47059	2	3.5	4	1	0	26	1	1	1
R_b13ezreiaqYm3UF	12	1	1	10	3	4.8	2.83333	3.66667	2.9	3.55	3.47059	2.81818	3.4375	2	4	1	35	1	1	2
R_0VAOiIMvTda5J9r	11	0	1	11	3	5.6	3.58333	3.16667	3.05	1.7	3.58824	2.18182	2.5	3	2	0	28	1	1	1
R_ahgZ7i0VtfE0y0J	12	4	6	10	3	4.7	3.25	3.66667	2.55	2.7	4.11765	2.18182	2.625	2	2	0	43	1	1	1
R_e5LVJkXWkxUcUSx	12	0	0	12	2	5.1	2	3.41667	3.45	1.95	4.94118	2.63636	2.375	2	6	1	33	1	1	1
R_afzKZHXBZdwV7nf	12	0	1	10	1	4.8	2.58333	5.25	3.3	2.9	4.88235	2.90909	2.875	2	5	1	30	1	1	1
R_9GJlrD9nQsodjnv	10	3	2	6	3	4.4	4	4	2.25	1.6	3.64706	2.36364	3.8125	5	5	1	30	1	1	1
R_57mWDwfCi2jnVD7	12	0	0	0	1	4.8	2.5	3.5	2.3	1.85	3.41176	2.45455	3.0625	2	4	0	30	1	1	1
R_cwfKTrBfBN3tLTv	12	1	1	7	1	5.1	4	4.25	3.05	2.7	4.11765	3.72727	3.375	2	5	0	30	1	2	2
R_3K0BLG1wxVJsIOV	12	4	3	11	3	4.6	1.5	3.08333	3	2.9	4.47059	1.90909	2.5625	1	7	0	32	1	2	2
R_eLhkpW3mN2Hhabr	12	1	0	11	0	4.8	2.83333	4.25	3.25	3.05	4.35294	3.36364	3.125	2	5	0	31	1	1	2
R_2h2GhGDmTM9EIOV	11	4	2	10	0	4.7	4.41667	5.16667	1.95	3	2.17647	3	2.9375	3	2	0	28	1	1	1
R_7X8jKUd3bUatdop	12	2	2	7	1	5	2.5	3.5	2.9	2.5	4.70588	2.09091	2.5	1	5	1	33	1	2	1
R_9WxDut0JGZPKF1j	10	2	2	2	1	4.5	2.25	3.5	2.8	2.05	2.52941	2.63636	4.875	2	3	0	28	1	1	2
R_9TuQJe8iQFbFP8h	12	5	3	8	2	5.2	3.08333	3.33333	2.8	2.15	4.23529	1.90909	2.8125	2	4	0	35	1	1	1
R_bJXXwHXhPGtVU8Z	12	5	2	9	3	4.9	2.41667	3.41667	3.35	2.15	5.05882	2.90909	2.6875	2	2	0	27	1	1	1
R_8CjnYUegexsWlLf	12	4	2	5	1	5.1	4.5	5	1.95	1.7	3.52941	2.81818	3.125	3	4	0	30	1	1	2
R_0CiumjTAqRm0I8R	12	0	1	10	1	5	3.16667	4.75	3.85	1.65	5.11765	3.27273	3.5	1	4	1	30	1	1	1
R_9NyZ9yfEPsuH5Gd	7	5	0	5	3	5.1	3.08333	4.16667	2.75	2.1	4.41176	3.45455	3.4375	1	6	1	31	1	2	1
R_3UBZNmexDuu9T0x	1	0	0	1	0	5.9	3.58333	5.5	3.1	2.45	3.17647	2.18182	3.5	4	4	1	28	1	1	1
R_9MgEx5M8fz2nEjj	4	2	2	1	1	4.7	2.91667	4	3.15	1.8	4.41176	3	3.3125	2	1	0	28	1	1	2
R_9MIuvgz52q6goBv	12	3	1	1	0	5.7	3.58333	3.08333	3.8	1.4	5.58824	3.27273	2.625	1	4	0	29	1	1	2
R_cHiA545XNG4OiUd	11	4	3	8	1	4.9	3.75	4.25	3	2	4.70588	3	2.625	3	4	1	31	1	1	2
R_236PDyUXsnqTFNb	12	1	0	10	3	5.8	3.75	2.75	3.85	0.85	5.64706	3	1.9375	2	2	1	28	1	1	1
R_8JiiiIivyWzKFRr	10	10	7	7	3	5	5.75	3.41667	1.45	1.55	3.11765	2	4.5	6	2	0	27	1	1	2
R_2oaKSjw4eRNSt9P	12	1	1	2	2	4.4	3	3.58333	2.6	2.35	3.70588	3.27273	3.5625	3	1	0	26	1	1	1
R_1GtgMR1jZ4kVNYh	10	10	7	6	1	4.3	3.66667	3.66667	2.3	1.8	3.17647	2.54545	3.5625	4	1	0	32	1	1	2
R_byjrmHPSXRzdJ1X	12	1	2	7	2	4.9	3.91667	4.41667	2.05	2.15	4.11765	2.90909	2.9375	3	4	0	33	1	1	2
R_5sv15xVwstUChtr	12	12	12	12	1	4.1	2.33333	3.5	3.05	2.55	4.29412	3.18182	3.4375	2	3	0	29	1	1	2
R_5oHpMGWoiJOZU0t	12	1	2	10	3	4.9	3.83333	4	3.5	3.2	4.58824	3.09091	2.25	3	1	1	25	1	1	2
R_dbNqSX3mUDCgyax	12	0	0	12	3	4.6	3.5	4.83333	3.75	2.5	5	3.54545	3.5	2	1	1	26	1	1	1
R_56kshs4LcrDlc8d	12	12	12	12	2	5.2	2.5	3.16667	2.6	3.05	4.11765	1.81818	2.9375	2	1	0	27	1	1	2
R_4U6Z0eoLN1fcp6d	12	0	0	11	3	5.2	2.83333	4.33333	3.75	2.65	4.52941	3	3.625	2	5	1	31	1	1	1
R_6AmbrgXBmbvjf7L	12	0	0	11	3	4.7	2.83333	5	3.25	2.65	4.05882	1.90909	3.3125	2	3	0	30	1	1	1
R_5z5jfwrXeYiF8nb	8	1	4	6	0	4.3	2.91667	5.33333	3.5	3.95	5.29412	2.36364	2.875	2	7	0	32	1	2	2
R_aavMUWy9P377aQZ	7	5	3	4	2	4.6	4.66667	4.75	2.55	3.15	4.29412	2.27273	2.1875	3	6	0	38	1	2	2
R_82huNwsTTBZGiDX	12	6	5	3	2	5.2	3.08333	2.66667	2.75	2.8	4.76471	2.18182	1.625	3	1	0	26	1	1	1
R_3yijNHHBeUuGW6F	11	6	5	7	2	4	3.16667	3.83333	2.15	1.75	3.70588	2.27273	3.25	4	6	0	32	1	2	1
R_eQLhk7QzK1ZF4vr	10	1	0	0	1	4.7	2.91667	3.33333	2	2	3.58824	2	3.4375	2	5	0	29	1	2	2
R_dcXgpNLIgpql4G1	12	0	0	10	0	5.5	3.66667	3.08333	2.85	1.85	4.70588	2.72727	2	2	2	0	28	1	1	2
R_agbKk0NW5KY6SSp	12	9	6	11	0	4.6	4	3.75	1.75	2.45	3.17647	2.36364	3.4375	3	2	0	26	1	1	2
R_eUUP7LIrLO1cu7X	12	7	7	9	1	4.6	3.75	3.25	2.85	2.6	4.35294	2.27273	3.375	2	2	1	26	1	1	2
R_cCQojFaTvsukDXL	12	2	1	2	3	5	1.83333	3.5	2.7	3.15	3.88235	2.63636	3	2	1	0	26	1	1	2
R_db9gLWojIJwFnSd	9	1	5	5	0	4.7	3	4.25	2.85	1.9	3.82353	3.54545	3.5	3	5	0	31	1	1	2
R_cFUrrDNZR4zhN5P	12	3	2	8	2	5.8	1.75	4.08333	2.25	2.7	2.88235	3	3.0625	1	2	0	27	1	1	2
R_bOyoBHXWpe9600R	5	4	1	3	2	5.1	4	5	2	2	3.52941	2	3.75	4	2	0	27	1	1	1
R_cU65Wjyg0z7r6w5	12	9	7	10	3	4.8	2.16667	2.5	2.9	1.95	4.58824	2.18182	2.625	2	7	0	34	1	2	1
R_eDmPgBJnxObCcN7	12	0	0	8	0	5.1	2.5	3.83333	2.95	2.55	4.70588	2.27273	2.75	2	4	0	31	1	1	1
R_6Dpgniq1V5wxLCd	12	0	0	7	0	5	2.16667	4.16667	2.45	1.55	4.11765	2.27273	2.5625	2	4	1	29	1	1	2
R_8jhV7jcjBe7qUn3	10	3	2	12	2	4.7	3.5	3.75	3	2.4	3.64706	2.72727	3.6875	2	4	0	32	1	1	1
R_23lswGMJboTCqWx	11	5	9	4	3	4.5	4	3.83333	2.75	2.3	3.76471	2.72727	3.4375	4	6	0	31	1	2	2
R_eG2znQa49GCELWJ	12	3	2	11	2	5.7	3.08333	4.08333	3.05	2.55	3.52941	2.90909	3.125	2	3	1	32	1	1	2
R_1H6CZ08M7mUcHGt	12	0	0	9	3	5.2	4.16667	2.83333	2.65	3.1	3.29412	2.09091	3.0625	4	2	0	28	1	1	2
R_6gwCB7MyAggDCE5	12	0	0	12	2	5.6	3	3.91667	3.05	3.1	4.94118	1.81818	2.4375	2	1	0	29	1	1	2
R_1IhI7XRyeulmeuV	5	2	2	2	2	4.6	3.08333	3.91667	3.4	2.65	3.88235	2.45455	3.375	2	7	0	39	1	2	1
R_9WuNY3rLx1Zb8MZ	12	1	0	0	1	4.8	3.58333	4.91667	3.1	3.3	3.82353	2.63636	2.875	3	1	0	25	1	1	1
R_aWTIwvKbR7oOT1H	12	2	2	12	2	4.4	3.33333	4.25	3.6	2.05	5.17647	2.63636	2.4375	3	3	0	28	1	1	1
R_9S4CVDJhjEjsfSR	12	5	4	7	1	4.4	2.41667	3.16667	3.1	2.7	4.70588	2.45455	2.5625	2	1	1	26	1	1	2
R_cObV1vDAPzIOp8N	12	12	12	12	0	4.5	2	2.83333	3.25	2.5	3.76471	3.09091	3.4375	1	5	0	50	1	2	1
R_9QNxyTqzAvXSbCl	9	2	2	1	0	4.9	2.58333	2.5	3.35	1.9	5	2.81818	2.5	1	7	0	32	1	2	2
R_74ly7263t8nE9x3	12	5	1	5	1	5.5	3.41667	5.16667	3.3	2.6	4.64706	3.36364	2.6875	2	5	0	30	1	1	1
R_9Nt85om2i70rrwx	12	0	1	6	2	5.7	3.75	5.41667	3.5	2	4.82353	3.18182	2.75	2	2	0	28	1	1	1
R_50ay00KrG7MIX1H	12	0	0	9	2	5.2	3.33333	5.25	3.35	3.15	5.11765	3.54545	3.1875	3	1	0	26	1	1	1
R_8831j1Ex5vZaciF	12	1	1	6	1	5.2	2.41667	4.5	3.1	1.8	3.88235	3.09091	3.1875	2	1	0	31	1	1	1
R_6A9rKNsFC5Vr9Zj	12	0	0	12	1	4.9	2.33333	3.66667	2.85	1.35	4.17647	2.90909	2.9375	2	3	0	28	1	1	2
R_6saYUfv9dudAg0B	12	1	2	12	3	4.9	3.33333	4.33333	3.35	2.8	4.94118	2.45455	2.6875	2	4	1	31	1	1	1
R_blW7e050rl86DNH	12	0	1	9	1	4.9	3.83333	4.16667	2.55	2.05	3.70588	2.81818	3.0625	3	6	1	33	1	2	1
R_4YJgtAvEaa2ouNv	11	0	0	0	0	5.4	4.33333	4.08333	3.75	2.4	5.11765	3.27273	2.625	2	2	0	30	1	1	2
R_4SGriKWdyy8fqRf	12	2	2	11	2	4.9	3.91667	3.25	3.05	2.35	4.82353	2.54545	2.5625	4	3	1	27	1	1	1
R_1zZ2eDMrGK5c8jH	12	2	1	5	2	4.4	2.83333	4.58333	3.25	2.7	4.64706	3.18182	3.5	3	1	0	27	1	1	1
R_0dHGZrIaeRZbTN3	12	0	0	11	2	4.8	2.5	4.75	3.25	1.8	4.35294	3.27273	2.875	2	3	0	29	1	1	1
R_2acvomCvqdQr8Oh	3	4	3	1	3	5.2	3.25	2.75	2.55	1.65	3.11765	2.90909	3.3125	2	1	0	25	1	1	2
R_cAdtPEWY34pe8PX	12	12	12	12	0	3	3.08333	3	2	2	3.52941	2	3.5	3	3	0	29	1	1	1
R_et8nFrtRn48OQvj	10	1	3	4	0	4.8	3.41667	4.5	3.8	3.4	4.52941	3.63636	4.3125	1	4	0	29	1	1	2
R_0jIllm594yLRq4J	12	1	0	7	2	4.3	4	4.25	1.95	2.05	3.47059	2.18182	3.5625	4	1	1	26	1	1	2
R_0Oh3qtrhEic4LLn	12	3	1	9	1	5.2	3.58333	4.66667	2.3	1.4	3.23529	3.27273	3.625	3	5	0	31	1	2	1
R_2lr2fHgy2SlHUPz	2	1	0	1	0	5	2.75	5	2.55	2.15	4.05882	2.54545	3.5	2	1	0	27	1	1	2
R_dcebOQdiECAo6y1	12	7	2	11	2	5.2	2.66667	3.58333	3.65	2.8	5.29412	3.18182	2.75	1	3	1	29	1	1	1
R_0cBIIpW2yCdRUdD	12	3	2	3	0	5.2	3.75	5.25	3.15	2.8	4.41176	2.90909	3.625	3	4	0	26	1	1	1
R_9Ab1Bfgj2f4cSpL	12	1	0	1	1	5.5	2.83333	4.58333	2.95	0.95	3.52941	3.27273	3.75	2	2	0	32	1	1	1
R_9MG0omjEbDGhibH	11	0	0	5	2	5	4.58333	5.33333	2.45	2.3	3.70588	3.09091	3.125	3	1	0	30	1	1	1
R_eKzP3rTlC9iL7mt	12	0	0	12	1	5	2.33333	2.66667	3.55	1.65	4.29412	3.36364	3.125	2	2	0	28	1	1	2
R_42VktBKBBAryyI5	5	2	2	3	0	4.5	3.66667	3.41667	2.1	2.35	3.88235	1.90909	3.9375	3	2	0	27	1	1	1
R_2o4XIe9SBq7xPbT	12	1	0	0	2	5.3	2.16667	3.58333	3.5	2	4.82353	3.36364	2.0625	2	4	1	33	1	1	1
R_eG06W92HdC5b9Fb	12	1	2	12	2	4.8	3.41667	3.16667	3.75	1.85	4.52941	3.27273	3.25	2	5	0	31	1	1	1
R_3UTdbpClQnx5kSF	12	5	5	7	3	5.1	2.66667	3.5	2.6	2.25	3.05882	2.45455	3.5625	1	5	0	37	1	2	1
R_9SObS8uf0U2V74F	12	4	0	2	2	5.6	4.25	5.16667	3.3	2.4	3.88235	2.81818	3.375	3	2	0	27	1	1	1
R_803b9hEPriB4FlH	12	1	2	7	1	5.3	3.25	5	3.3	2.75	4.35294	3.18182	3	1	3	0	35	1	1	1
R_3axPrXwTe1iVKK1	12	1	3	12	2	5.1	3.58333	4	2.9	3.25	4	3.09091	3.5	4	2	0	29	1	1	2
R_dih2vdKtIZAMMMl	12	1	0	7	1	5.3	2.16667	3	3.65	1.2	5.17647	3.27273	2.625	1	5	0	38	1	2	1
R_43letEcFzrfEBJb	12	4	1	9	2	4.4	4.16667	3.91667	1.9	2.05	3.76471	2.18182	3.875	3	2	1	27	1	1	1
R_6Pa0Zqcfl4KaYq9	12	0	0	12	3	4.4	3.5	3.66667	3.05	1.95	4.70588	2.90909	2.6875	3	2	1	28	1	1	1
R_ePBKRSw6h2k277n	12	8	5	7	1	5.2	3.16667	3.66667	3.55	1.05	5.23529	3.54545	3.5	2	4	0	30	1	1	2
R_cBYfjL9cF05KuXP	12	5	4	9	1	4.5	3.58333	4.16667	2.95	2	4.64706	2.09091	2.625	3	1	1	27	1	1	2
R_74IXUiXOnuLbnWl	12	8	9	12	0	4.5	4.08333	4.25	2	2	3.47059	2	3.5	3	6	0	30	1	2	2
R_4NMbMSjn4GTPB1H	6	5	8	5	0	3.3	3.58333	3.58333	2	2	3.29412	2	3.5	3	3	0	28	1	1	2
R_4OyjlwkmE6PaSO1	12	2	1	11	3	5.4	2.75	4.91667	3.5	2.7	4.88235	3.09091	3.25	2	3	0	29	1	1	1
R_8zVixLsweOU3e0R	12	0	0	11	2	4.6	2.83333	3.75	3.35	2.35	4.88235	2.72727	2.5625	2	3	0	31	1	1	1
R_0kaLesiiMNWzMNf	12	0	0	0	3	4.8	3.58333	5	3	2.85	4.47059	3	3.3125	3	2	0	28	1	1	1
R_24XI6jHOKVFfpKl	12	4	2	12	2	5.2	2.5	2.75	2.6	2.5	3.52941	2.09091	2.5	2	2	0	27	1	1	1
R_dm7QvgrAiYMFp89	12	0	12	0	0	3.8	4	3.75	3.6	1.55	3.52941	2.90909	3.5	5	10	0	45	1	2	1
R_9EwnV47REwOT7NP	11	12	10	10	0	5.2	3.25	4	3.4	2.4	4.17647	2.90909	3.4375	2	3	0	29	1	1	2
R_aiaD4oRqIq7iPvD	12	0	0	12	3	4.6	2.66667	4.83333	2.65	2	3.76471	2.90909	3.0625	3	4	1	34	1	1	1
R_71li54IElcg43qt	12	8	4	12	1	4.8	3.75	4.25	2.35	2	3.52941	2.63636	3.6875	3	2	0	27	1	1	1
R_1zgKIQJcR1399J3	1	0	0	0	1	4.3	3.58333	4.08333	2	2	3.47059	2	3.5	4	1	1	26	1	1	1
R_2470sBuRSb1jUtn	12	0	0	12	2	5.4	3.25	3.33333	3.05	2.6	4.29412	2.81818	3.0625	3	2	0	27	1	1	1
R_0wgenmdaeDLQaFf	12	0	12	1	0	3.2	3.58333	5	3	2.15	3.70588	3.09091	3.4375	2	11	0	55	1	2	2
R_2hGDSpVOx23wO4B	12	0	0	11	1	5.2	3.66667	3	3.2	3.2	4.11765	2.90909	3.75	2	1	0	27	1	1	2
R_cON7NIQ3qKkzuxT	12	1	0	8	1	5.1	3.83333	4.58333	2.85	2.75	3.64706	2.54545	3.375	3	2	1	28	1	1	1
R_aggfI0kqFeeQyQR	11	4	6	4	2	4.6	3	2.75	3.6	2.05	4.58824	2.72727	3	3	7	0	32	1	2	1
R_eY62ryamVkj6iFv	12	3	3	6	0	4.8	3.66667	4.75	3.05	2.35	4.52941	3	3	2	2	0	32	1	1	2
R_bINgcd2BFjDBBIN	12	2	0	8	3	4.6	2.16667	3.83333	3	2.55	4.23529	3.81818	3.25	2	4	1	29	1	1	1
R_bkff3PJ7OtlrjsF	11	2	4	10	2	5	4.16667	3.91667	3.7	3.3	4.64706	1.90909	3.25	3	3	0	28	1	1	1
R_ehSbTLBGQtw24Qt	12	2	2	9	1	4.8	3.08333	5.66667	3.55	2.75	4.94118	3.45455	2.6875	1	4	0	30	1	1	2
R_d5SjYp2puOzjbLL	12	0	11	0	0	4.1	3.75	4.25	2.85	2.5	3.05882	2	2.9375	4	0	0	55	1	2	2
R_2hiwCaCShYhu1pz	10	8	12	11	0	5.8	4	5.75	3.8	2.45	5.17647	3.27273	3.6875	4	2	1	28	1	1	1
R_7QZJsSlDiSeVpT7	11	6	4	9	3	5.3	2.5	4.16667	3.05	2.7	4.35294	3.09091	3.125	2	3	0	30	1	1	2
R_9zOlB7hOolx48zH	11	7	11	11	0	4.4	3.41667	3.58333	2.3	2.45	3.29412	2.54545	3.6875	3	3	1	33	1	1	2
R_56lhU6m2NDiJn2B	12	12	12	11	0	4.6	3.5	4.25	3.05	1.8	4.47059	3.09091	2.6875	2	3	0	32	1	1	2
R_bga0vj39FSLwiEJ	12	3	2	12	1	4.4	2.41667	2.75	3	1.8	4.70588	3	3.8125	2	4	1	28	1	1	1
R_7WeWxVVoPzgsPZ3	12	1	1	3	2	5.1	3.58333	4.41667	2.3	2.05	3.29412	3	3	3	2	0	28	1	1	2
R_6RMMtAfSnQpWtUh	11	2	1	6	0	4.9	3.66667	3.83333	2.55	2.75	4.23529	2.27273	3.0625	2	1	1	28	1	1	1
R_6W4N2869s9yW817	12	12	12	12	1	5.4	4.08333	4.91667	2.5	2.3	4.29412	3	3	4	3	0	30	1	1	2
R_6WEtgpUbxoqDhf7	12	1	4	1	3	4.8	3.25	2.66667	3.25	2.9	4.58824	2.09091	2.5	1	2	1	31	1	1	2
R_cPcLSVVoWBdD8ix	11	10	12	8	0	5.3	2.75	3.25	2.8	2.7	4.11765	2.54545	3.25	2	1	0	33	1	1	1
R_bO8jkym2JFO09I9	12	0	0	12	3	4.6	3.16667	3.75	2.7	2.05	4	2.18182	3.125	3	5	0	31	1	2	2
R_eaMvy2xG1wURWFD	12	4	6	11	1	5.1	2.75	2.83333	2.9	2.05	4.23529	2.27273	2.75	2	1	0	26	1	1	2
R_7ZMOASo6Ls6VImV	11	11	12	11	1	4.4	3.08333	4.41667	2.45	2.25	3.58824	1.90909	3.3125	5	1	0	29	1	1	2
R_dgu7klUBvKZVOfz	12	1	0	11	2	5.2	3.75	4	3.2	2.4	3.41176	2.90909	2.5625	2	12	1	46	2	3	2
R_8dpa0HnkJgsdGo5	12	8	4	10	2	4.8	3.66667	4.58333	3.05	2.15	4.52941	2.36364	3.375	2	1	0	29	2	3	2
R_3mhQIJF7VL60xCt	12	1	0	12	1	5.3	3.25	2.5	3.1	2.55	4.11765	2.36364	3	3	4	0	34	2	3	2
R_eDMqmYXFbWNXqLj	12	2	1	7	2	4.7	2.91667	2.91667	2.75	2.6	4.52941	2.18182	2.9375	3	28	0	56	2	3	2
R_0fAqnl1BjYnfy7z	12	2	1	9	2	4.8	3.33333	2.66667	3.3	2.5	5.29412	3	3.0625	3	15	0	47	2	3	1
R_erZwbQr4VVWzDIF	10	5	3	7	2	5	2.83333	3.91667	2.9	2.05	5.52941	2.81818	2.625	2	35	0	65	2	3	1
R_8IJSNEuMebOr62p	12	1	1	8	2	5.5	2.75	5.16667	3.8	3	6	2.81818	2.625	1	2	0	28	2	3	1
R_6QIMvgHJbvaOZ2R	11	4	3	6	1	5.2	1.83333	4.33333	2.8	1.95	4.41176	3.27273	2.625	2	10	0	40	2	3	2
R_1Ncn6RzCuhM4tdX	12	0	0	0	2	4.5	2.33333	2.33333	3.1	2.35	3.82353	2.45455	3.1875	2	15	0	43	2	3	1
R_bfKFXLww8DCd43P	12	3	0	1	3	4.5	2	4.16667	3.25	2.35	4.35294	3.27273	3.1875	2	6	0	35	2	3	2
R_5hEeXX8rheUUmoJ	12	0	1	10	3	5.4	3	4.91667	3.3	2.85	4.64706	2.63636	2.375	2	5	0	35	2	3	2
R_ePfmCod2YeM83gF	9	3	4	4	2	4.3	2.83333	3.16667	3.3	2.25	4.35294	2.81818	3.375	2	5	0	31	2	3	1
R_9RmJ5i8Kl9dysbr	12	0	0	8	1	5.1	2.08333	3	2.9	3	4.35294	2.81818	2.5	2	13	0	45	2	3	2
R_2nssiYZXE9xwBkV	11	7	8	6	1	4.9	1.66667	2.58333	3.2	1.65	3.76471	2.81818	2.6875	1	2	0	34	2	3	2
R_3qKjowD7rxQFWW9	12	10	6	9	2	4.7	2.75	2.66667	3	2.9	4.17647	2.54545	3.25	2	3	0	34	2	3	2
R_bmx9IiMXMKKZHff	12	1	0	9	2	5.2	2.08333	3.91667	3.1	2.45	4.11765	3.54545	3.4375	1	12	0	39	2	3	1
R_1ObDzFU1WD6IFX7	12	5	2	5	0	4.8	3.83333	3.58333	2.15	2.3	3	2.63636	3.4375	2	13	0	41	2	3	2
R_0vsmY6IRj94sf9H	12	0	0	12	2	3.8	5.41667	5.91667	3.8	1.25	4.94118	3.63636	3	6	7	0	33	2	3	2
R_2l3AWL1Guz7Vz37	12	1	1	9	1	4.4	4.41667	4.5	2.95	1.75	3.47059	3	2.875	3	10	1	43	2	3	2
R_e40ydVOefsFAEQJ	7	11	8	6	2	5	2.83333	3.33333	3.15	2.55	4.47059	2.45455	2.9375	2	29	1	59	2	3	2
R_bfGPxHcGWyVyEQt	12	10	9	12	0	5	3.58333	3.16667	3.55	1.6	4.76471	3.45455	3	3	3	0	40	2	3	1
R_1LyyCp18r2A6sJL	8	4	3	7	1	4.9	3	4.25	2.55	1.6	4.05882	3.36364	3.625	2	10	0	39	2	3	2
R_bvo2zkq2x5Nbt1b	12	3	4	9	3	4.1	2.08333	3.58333	3	1.35	3.76471	2.36364	2.75	1	5	0	38	2	3	2
R_1yQSUZxLlbgt9yZ	12	1	1	4	1	5	2	2.33333	3.8	2.25	5.23529	2.54545	2.1875	2	6	0	36	2	3	2
R_dnW0XmY4XrmMXVr	12	2	1	9	3	4.9	2.33333	4.16667	3.9	2.05	5.76471	3	2.75	2	12	0	46	2	3	1
R_ahLqYOPlJcaJXQp	12	1	4	7	2	4.5	3.41667	3.83333	3.1	2.3	5.17647	2.81818	2.3125	3	2	0	35	2	3	1
R_bPY2q33XBYwVJVr	12	1	1	1	2	5.3	1.58333	2.58333	3.85	2.55	5.11765	2.90909	2.5	1	2	0	27	2	3	2
R_6hTqrb4dPrSrdmB	12	2	3	5	3	4.6	4	5.08333	3.15	1.25	4.58824	2.90909	3.5	3	12	1	43	2	3	1
R_bqDNWc5FpheDheB	12	11	7	9	1	4.6	2.83333	3.08333	3.05	2.55	4.64706	2.81818	2.6875	3	28	0	59	2	3	1
R_23uO0pUBlrgRepn	12	2	2	7	2	5	4.41667	4.08333	3.25	2.4	4.17647	2.63636	3.0625	4	16	0	45	2	3	2
R_5h9z5KlUghyHiFT	12	0	0	6	3	4.7	3.66667	4.33333	2.75	2.5	4.47059	2.90909	3	3	30	1	60	2	3	1
R_23M8LNyu2d9mAUR	10	4	4	9	0	4.7	2.66667	3.41667	3.7	1.8	5.23529	3.27273	2.8125	2	12	1	49	2	3	1
R_0wDqxA7qdooVVKl	12	2	0	8	2	4.9	2.58333	3.41667	2.45	2.15	4.35294	2.36364	3.125	2	5	0	37	2	3	1
R_8CCHNCXA8vx68VD	12	0	0	12	1	4.9	5	4.25	3.15	1.15	3.70588	3.63636	3.0625	3	3	0	32	2	3	1
R_dmd1kqxcggBjjtb	3	1	1	0	0	5.5	3.41667	3.66667	3.55	2	4.58824	2.18182	2.8125	2	2	0		2	3	2
R_enZ8IlT1lb4FsKF	12	0	2	11	3	4.4	3	2.83333	3	2.05	4.52941	2.45455	2.6875	2	37	0	68	2	3	1
R_7X7v4JkrKsb6Q5f	12	1	1	7	1	5.3	2.83333	3.33333	2.5	2.5	3.58824	2.63636	2.4375	3	12	0	36	2	3	1
R_838hadOF7KSWmb3	9	1	3	0	0	4.6	2.75	2.25	3.05	1.5	4.11765	1.90909	2.875	2	21	1	52	2	3	1
R_dnFUirfEPsgtKx7	6	0	6	1	1	5.4	1.83333	3.91667	3.8	3.8	5.41176	4	3.1875	1	22	1	58	2	3	1
R_1ZgQqPKy2mKPPKt	12	1	0	9	2	5.5	4	5.08333	3	2.9	4	3	4	3	4	0	34	2	3	2
R_6XoGrapIxy6fcZT	12	0	0	4	3	4	2.33333	2.41667	3.15	2.1	4.41176	3	2.375	3	30	0		2	3	1
R_e4zxHkJyL62lIsB	12	0	0	8	2	4.4	3.16667	1.66667	3.4	2	4.41176	2.72727	2.5625	2	26	0	57	2	3	1
R_eWDM81smkzXYk1n	7	4	1	6	1	4.6	2.5	2.5	3.3	2.9	4.94118	2.81818	2.375	2	18	1	49	2	3	2
R_4Zq8W239jVjkqB7	12	4	2	10	1	5.3	4.91667	5.33333	3.45	2.35	5.47059	3.45455	2.625	3	3	0	35	2	3	1
R_a3DNRJNr13CUxY9	12	0	0	10	2	5.4	3.41667	4.91667	3.6	2	4.17647	3.63636	3	3	5	0	34	2	3	1
R_6hZyWr34VFylVQ1	12	2	0	8	2	4.9	3.33333	4.25	2.8	2.2	3.64706	3.72727	3.3125	3	2	0	33	2	3	1
R_cGdhDOugQqy50Xj	12	1	0	7	1	4.7	3.25	3.91667	3.55	1.45	4.41176	3.09091	3.25	2	28	0	57	2	3	2
R_0VrOWyLzksv6AEl	11	0	1	2	3	5.1	3.25	4.08333	3.75	2.35	4.58824	3.36364	3.3125	1	20	1	54	2	3	1
R_dcYEtEOBwLxaQZv	12	1	1	8	3	5.7	3.75	4.75	2.65	3.3	3.88235	2.36364	3.25	2	2	0	30	2	3	1
R_6z2V57UlFoWqM3b	12	0	0	0	3	3.6	2.91667	2.41667	3.25	1.85	5.52941	2.90909	2.625	3	30	0	69	2	3	1
R_cvcbCt2d5dxaq7r	12	6	4	9	3	5.4	2.08333	3.66667	3.3	1.85	3.94118	2.72727	2.9375	2	11	0	44	2	3	1
R_3OxmUpPW8YYQZmJ	10	6	6	6	1	4	2.75	3.83333	1.7	2.25	3.17647	2.09091	3.625	2	22	0	52	2	3	1
R_bI5JpCByn1iCZ2l	12	2	1	5	1	4.3	3	3.83333	2.45	1.55	3.47059	2.72727	3.375	2	33	1	67	2	3	1
R_6y76vs29LrPSs5f	11	9	11	9	0	4.8	3.41667	4.75	2.5	2.05	4.47059	2.36364	3.25	3	10	1	47	2	3	1
R_byLqA2w5JMII6sl	7	6	3	1	1	3.9	2.08333	2.83333	3.6	2.65	5	3.18182	3.5625	1	15	1	50	2	3	1
R_3KO6A2lwlzzgVnf	11	1	1	0	1	4.6	2.41667	4.33333	3.2	1.65	3.94118	3.36364	3.75	2	1	0	37	2	3	1

## Sheet: Data_dictionary
Variables	Description/Explanation
id	participant's id
mp	modus ponens
da	denial of antecedent
ac	affirmation of the conseqent
mt	modus tollence
crttot	Cognitive Reflection Task
MI_Satisf	Satisficing
MI_DD	maximizing-decision difficulty
MI_AS	maximizing-alternative search
REI_rat	analytical-rational thinking style
REI_exp	intuitive-experiential thinking style
NFC	Need for Cognition
Objectivism	Objectivism
IAS	Intolerance of Ambiguity
Regret	regret
years_exp	years of experience as a physician
surg_discipline	Surgical discipline (1=yes;0=no)
age	age of participants
training	1=resident/fellow; 2=faculty
experience	1=resident; 2=fellow; 3=faculty
sex	1=male;2=female
